# Supplementary material for: Geographical Indication Characteristics of Aroma and Phenolic Acids of the Changping Strawberry
Source: Foods. 2023 Oct 24;12(21):3889. doi: 10.3390/foods12213889 (PMC10650669; doi:10.3390/foods12213889)
Supplement: Supplementary file 1 [file foods-12-03889-s001.zip]

Archive with 1 entries (1 files):
- foods-2644045-supplementary.pdf
